# Supplementary material for: Human capital, technological progress and industrial restructuring
Source: PLoS One. 2025 Jun 30;20(6):e0325978. doi: 10.1371/journal.pone.0325978 (PMC12208444; doi:10.1371/journal.pone.0325978)
Supplement: S1 File — (XLS) [file pone.0325978.s001.xls]

## Sheet: Research data
				Primary sector output	Secondary sector output	Tertiary output	primary sector of industry	secondary sector of industry	tertiary sector of industry	primary sector of industry	secondary sector of industry	tertiary sector of industry	Actual utilisation of foreign capital (US$ billion)
variant	IR	TP	HR	(GDP1)	(GDP2)	(GDP3)	R&D1	R&D2	R&D3	FDI1	FDI2	FDI3	∑FDI
2008	0.426999	0.213666	0.0263333	34000	146183	120487	10.28	3073.13	1532.61	32464	149953	141901	324318
2009	0.520858	0.237056	0.0383333	35477	156958	142918	13.45	3775.7	2012.96	33584	160169	160769	354522
2010	0.585202	0.31977	0.0673333	40497	186481	171005	18.61	4628.31	2416.08	38431	191627	189196	419254
2011	0.66148	0.429097	0.0943333	47712	220592	203260	24.07	5993.81	2669.12	44781	227035	223891	495707
2012	0.710128	0.544566	0.120333	52377	235319	231626	31.89	7200.65	3065.87	49085	244639	241281	535005
2013	0.827325	0.685032	0.150333	56957	249684	262204	40.72	8318.4	3487.48	53028	261952	262204	577184
2014	0.881268	1.07816	0.192667	58332	271392	306739	48.33	9254.26	3713.04	55626	277283	306739	639648
2015	0.952106	1.19203	0.215333	60863	274278	341567	62.01	10013.9	4093.94	57775	281339	335533	674647
2016	0.998029	1.37868	0.244333	63671	296236	384221	75.67	10944.7	4656.42	60139	295428	384221	739788
2017	1.03921	1.49547	0.264333	65468	334623	427032	82.49	12013	5510.68	62100	331580	423149	816829
2018	1.07088	1.56636	0.300667	64745	364835	489701	88.1	12954.8	6635	64745	364835	468079	897659
2019	1.11366	1.6233	0.317333	70467	386165	534233	94.82	13971.1	8077.68	70474	379860	509942	960276
2020	1.14951	1.6451	0.335333	77754	384255	553977	97.43	15271.3	9024.38	78031	381986	495002	955019
2021	1.19086	1.69814	0.346667	83086	450904	609680	103.26	17514.2	10338.8	83216	447138	604588	1134942
2022	1.24169	1.7377	0.367333	88345	483164	638698	109.8	19361.8	11311.3	88207	467630	618163	1174000

## Sheet: descriptive statistical analysi
variant	maximum value	minimum value	average value	standard deviation
IR	1.365	0.427	0.891	1.033
TP	1.738	0.214	1.056	0.976
HR	0.367	0.026	0.205	1.019
GDP	3.792	1.215	1.876	0.801
R&D	1.335	0.269	0.734	1.161
FDI	1.847	0.087	1.202	1.005

## Sheet: IR
variant	IR	IRm	IRq	e1（i,t）	e1（i，t+1）	e1（t）	e1（t+1）	e2（i,t）	e2（i，t+1）	e2（t）	e2（t+1）	e3（i,t）	e3（i，t+1）	e3（t）	e3（t+1）	Fi1t	Fi2t	Fi3t	Si1t	Si2t	Si3t
2008	0.426999	1.37447	0.310664	29923	28890	32464.1	33583.8	20553	21080	149953	160169	25087	25857	141901	160769	0.396001	0.271998	0.332001	0.1001	0.462364	0.437536
2009	0.520858	1.64658	0.316327	28890	27931	33583.8	38430.8	21080	21842	160169	191626	25857	26332	160769	189196	0.380999	0.278001	0.341	0.0947299	0.451789	0.453482
2010	0.585202	1.82331	0.320956	27931	26472	38430.8	44781.5	21842	22539	191626	227035	26332	27185	189196	223891	0.367006	0.286998	0.345996	0.0916649	0.457066	0.451269
2011	0.66148	2.01667	0.328006	26472	25535	44781.5	49084.6	22539	23226	227035	244639	27185	27493	223891	253787	0.34742	0.295803	0.356777	0.0903385	0.458002	0.451659
2012	0.710128	2.13098	0.33324	25535	23838	49084.6	53028.1	23226	23142	244639	261952	27493	29321	253787	288681	0.334868	0.304587	0.360545	0.0896505	0.446821	0.463529
2013	0.827325	2.41324	0.342827	23838	22372	53028.1	55626.3	23142	23057	261952	277283	29321	30920	288681	322874	0.312421	0.303299	0.384281	0.0878443	0.433939	0.478217
2014	0.881268	2.50403	0.35194	22372	21418	55626.3	57774.6	23057	22644	277283	281339	30920	32258	322874	363398	0.293023	0.301995	0.404982	0.0848243	0.422827	0.492349
2015	0.952106	2.64078	0.360539	21418	20908	57774.6	60139.2	22644	22295	281339	295428	32258	33042	363398	405626	0.280634	0.296698	0.422668	0.0822401	0.400476	0.517284
2016	0.998029	2.72621	0.366087	20908	20295	60139.2	62099.5	22295	21762	295428	331580	33042	34001	405626	453703	0.274221	0.292413	0.433366	0.0790065	0.388112	0.532882
2017	1.03921	2.80211	0.370868	20295	19515	62099.5	64745.2	21762	21356	331580	364835	34001	34911	453703	506430	0.266836	0.286124	0.44704	0.0732839	0.391299	0.535417
2018	1.07088	2.84124	0.376905	19515	18652	64745.2	70473.6	21356	21234	364835	379860	34911	35561	506430	555539	0.257515	0.281808	0.460677	0.0691715	0.389777	0.541052
2019	1.11366	2.90074	0.383923	18652	17715	70473.6	78030.9	21234	21543	379860	381986	35561	35806	555539	574851	0.24722	0.281443	0.471337	0.0700622	0.377642	0.552296
2020	1.14951	2.95733	0.388698	17715	17072	78030.9	83216.5	21543	21712	381986	447138	35806	35868	574851	643468	0.235999	0.286995	0.477006	0.0754018	0.369116	0.555483
2021	1.19086	3.05047	0.390386	17072	17663	83216.5	88207	21712	21105	447138	467630	35868	34583	643468	678193	0.228688	0.290843	0.480469	0.0708936	0.380925	0.548182
2022	1.24169	3.22219	0.385355	17663	16882	88207	89169.1	21105	21520	467630	475936	34583	35639	678193	729166	0.240801	0.287726	0.471473	0.0714789	0.378945	0.549576

## Sheet: TP
variant	TP	standardised（IPR）	standardised(R&D)	IPR	R&D	IPR1	（R&D）1	IPR2	（R&D）2	IPR3	（R&D）3	∑（R&D）			2022	2021	2020	2019	2018	2017	2016	2015	2014	2013	2012	2011	2010	2009	2008
2008	0.213666	0.478	0.447	46590	4616.02	1409	10.28	80252	3073.13	46590	1532.61	4616.02			18895	16668	13432	10805	9524	8657	7520	6160	4858	3221	2261	1613	1309	1184	973
2009	0.237056	0.512	0.463	65391	5802.11	1686	13.45	118245	3775.7	65391	2012.96	5802.11			5288	4543	3879	3236	3246	2091	1708	1270	991	1011	1224	583	554	502	436
2010	0.31977	0.646	0.495	79767	7063	1863	18.61	143072	4628.31	79767	2416.08	7063			24183	21211	17311	14041	12770	10748	9228	7430	5849	4232	3485	2196	1863	1686	1409
2011	0.429097	0.731	0.587	112347	8687	2196	24.07	201089	5993.81	112347	2669.12	8687
2012	0.544566	0.814	0.669	143847	10298.4	3485	31.89	277196	7200.65	143847	3065.87	10298.4
2013	0.685032	0.876	0.782	143535	11846.6	4232	40.72	335401	8318.4	143535	3487.48	11846.6
2014	1.07816	1.282	0.841	162680	13015.6	5849	48.33	448885	9254.26	162680	3713.04	13015.6
2015	1.19203	1.279	0.932	263436	14169.9	7430	62.01	573765	10013.9	263436	4093.94	14169.9
2016	1.37868	1.387	0.994	302136	15676.8	9228	75.67	769847	10944.7	302136	4656.42	15676.8
2017	1.49547	1.459	1.025	326970	17606.1	10748	82.49	933990	12013	326970	5510.68	17606.1
2018	1.56636	1.468	1.067	345959	19677.9	12770	88.1	1094200	12954.8	345959	6635	19677.9
2019	1.6233	1.492	1.088	360919	22143.6	14041	94.82	1218074	13971.1	360919	8077.68	22143.6
2020	1.6451	1.501	1.096	440691	24393.1	17311	97.43	1447950	15271.3	440691	9024.38	24393.1
2021	1.69814	1.534	1.107	585910	27956.3	21211	103.26	1691909	17514.2	585910	10338.8	27956.3
2022	1.7377	1.546	1.124	695591	30782.9	24183	109.8	1981098	19361.8	695591	11311.3	30782.9

## Sheet: HR
	primary sector of industry	secondary sector of industry	tertiary sector of industry
2008	0.019	0.037	0.023	-1.6084	-1.61745	-1.51735
2009	0.032	0.054	0.029	-1.47344	-1.49094	-1.46215
2010	0.056	0.091	0.055	-1.2243	-1.21557	-1.22296
2011	0.084	0.117	0.082	-0.93362	-1.02207	-0.974565
2012	0.101	0.152	0.108	-0.757139	-0.761593	-0.735371
2013	0.124	0.196	0.131	-0.51837	-0.434133	-0.523775
2014	0.159	0.247	0.172	-0.155027	-0.0545767	-0.146583
2015	0.182	0.271	0.193	0.0837421	0.124038	0.0466123
2016	0.203	0.306	0.224	0.301748	0.384518	0.331806
2017	0.235	0.321	0.237	0.633948	0.496152	0.451403
2018	0.261	0.363	0.278	0.903861	0.808727	0.828595
2019	0.273	0.384	0.295	1.02844	0.965015	0.984992
2020	0.283	0.417	0.306	1.13225	1.21061	1.08619
2021	0.294	0.421	0.325	1.24644	1.24038	1.26099
2022	0.303	0.438	0.361	1.33987	1.3669	1.59218
	0.0963275	0.134367	0.108698
	0.173933	0.254333	0.187933

## Sheet: HR（2008-2022）
		primary sector of industry	secondary sector of industry				tertiary sector of industry	Employed Persons Educational Attainment
		Agriculture,Forestry,Animal,Husbandry and Fishery	Mining,Manufacturing,Production and Supply of Electricity Power,Heat Power,Gas and Water,Construction				Wholesale and Retail Trades,etal.
2008	No Schooling	9.2	1.0	1.2	0.2	1.4	0.5	6.0
	Primary School	39.1	16.0	14.2	3.8	20.3	10.6	28.3
	Junior Secondary School	46.4	55.3	56.4	29.7	58.8	55.8	46.9
	Senior Secondary School	5.0	20.9	21.0	37.3	14.2	25.0	12.2
	College	0.2	5.1	5.1	18.6	3.8	5.9	4.3
	University	0.1	1.7	2.0	8.5	1.4	2.0	2.1
	Graduate and Higher Level	0	0.1	0.1	1.8	0.1	0.1	0.2
2009	No Schooling	8.2	0.9	1.1	0.2	1.5	0.6	5.3
	Primary School	38.2	14.9	13.8	4.4	19.3	10	27.7
	Junior Secondary School	47.9	56.5	56	30.2	60	55.4	47.8
	Senior Secondary School	5.4	21.5	21.3	37.3	13.5	25.1	12.5
	College	0.3	4.4	5.4	17.7	4	6.4	4.3
	University	0	1.6	2.2	8.9	1.6	2.3	2.2
	Graduate and Higher Level	0	0.1	0.2	1.2	9.9	0.2	0.2
2010	No Schooling	7.7	0.7	0.9	0.3	1.4	0.6	4.8
	Primary School	37.5	14.8	13.1	4.6	19.2	9.4	26.3
	Junior Secondary School	48.9	58.5	56.8	29.8	60.7	55.3	48.7
	Senior Secondary School	5.5	18.4	20.6	37.5	13.4	25.4	12.8
	College	0.4	5.0	5.9	20.0	3.6	6.7	4.7
	University	0.05	2.4	2.5	7.3	1.7	2.5	2.5
	Graduate and Higher Level	0.00	0.2	0.2	0.6	0.0	0.1	0.2
2011	No Schooling	6.3	0.7	0.7	0.2	1.1	0.5	3.4
	Primary School	37.2	13.1	13.1	4.2	19.9	10.0	23.9
	Junior Secondary School	50.1	50.1	56.3	28.3	60.5	54.5	48.8
	Senior Secondary School	5.8	23.0	20.1	33.1	12.5	24.1	13.9
	College	0.5	8.7	6.4	22.0	3.9	7.4	6.0
	University	0.10	4.1	3.1	11.5	2.0	3.2	3.7
	Graduate and Higher Level	0.01	0.3	0.3	0.8	0.1	0.2	0.4
2012	No Schooling	4.3	0.6	0.5	0.3	0.6	0.4	2.0
	Primary School	35.5	12.0	10.6	3.0	17.2	8.4	19.6
	Junior Secondary School	53.3	48.9	54.1	28.4	60.9	49.9	48.7
	Senior Secondary School	6.3	23.5	23.3	31.6	14.7	25.9	16.7
	College	0.5	10.0	7.9	22.3	4.3	10.8	7.6
	University	0.11	4.6	3.4	13.1	2.3	4.6	4.9
	Graduate and Higher Level	0.00	0.4	0.2	1.2	0.1	0.2	0.4
2013	No Schooling	4.3	0.3	0.7	0.3	0.5	0.2	2.0
	Primary School	35.5	10.5	9.9	2.9	15.4	7.7	19.0
	Junior Secondary School	53.3	50.7	53.0	27.3	61.9	51.4	48.3
	Senior Secondary School	6.3	21.8	23.6	32.9	15.0	26.3	17.1
	College	0.6	10.9	8.6	24.1	4.5	9.3	8.0
	University	0.11	5.5	3.8	11.7	2.7	4.8	5.2
	Graduate and Higher Level	0.01	0.3	0.4	0.9	0.1	0.2	0.5
2014	No Schooling	4.2	0.3	0.7	0.1	0.8	0.3	1.9
	Primary School	35.1	8.1	9.9	4.1	16.6	7.3	18.5
	Junior Secondary School	53.3	48.7	53.0	24.0	61.1	51.6	47.9
	Senior Secondary School	6.6	23.6	23.1	32.0	14.0	26.3	17.1
	College	0.6	12.6	8.9	24.2	4.9	9.7	8.5
	University	0.14	6.2	4.2	15.0	2.5	4.7	5.5
	Graduate and Higher Level	0.01	0.3	0.3	0.6	0.1	0.2	0.5
2015	No Schooling	4.4	0.3	0.5	0.2	0.7	0.3	1.8
	Primary School	35.8	12.2	10.3	3.4	16.5	6.7	18.1
	Junior Secondary School	52.2	42.5	51.8	25.9	59.7	51.4	46.7
	Senior Secondary School	6.6	27.7	22.8	29.9	14.6	25.9	17.2
	College	0.7	10.9	9.7	24.6	5.6	10.8	9.3
	University	0.18	6.3	4.6	15.2	2.7	4.7	6.2
	Graduate and Higher Level	0.01	0.3	0.3	0.8	0.1	0.2	0.5
2016	No Schooling	7.4	0.7	1.0	0.1	1.4	0.7	2.8
	Primary School	38.4	7.9	10.2	3.9	18.4	8.1	17.8
	Junior Secondary School	47.3	44.9	49.5	26.5	58.2	50.4	43.3
	Senior Secondary School	5.3	17.1	15.8	19.5	10.8	17.9	12.5
	Medium Vocational Education	0.7	8.4	6.7	9.6	2.5	6.1	4.8
	High Vocational Education	0.1	2.1	1.7	2.8	0.8	1.8	1.4
	College	0.6	11.9	9.2	20.5	4.7	9.3	9.2
	University	0.1	6.8	5.4	15.8	3.1	5.3	7.5
	Graduate and Higher Level	0.0	0.3	0.5	1.3	0.1	0.3	0.7
2017	No Schooling	7.08689	0.495471	0.799416	0.398776	1.14047	0.541978	2.60185
	Primary School	38.6719	6.92741	10.0033	3.75253	18.0478	7.7276	17.5128
	Junior Secondary School	47.3443	43.4992	49.3834	26.4531	59.006	49.7019	43.2628
	Senior Secondary School	5.19215	17.0428	15.4198	18.0149	10.2644	18.0034	12.3231
	Medium Vocational Education	0.7926	8.96658	6.83222	8.85475	2.65105	6.69272	4.85976
	High Vocational Education	0.14443	1.64603	1.77111	2.54289	0.765435	1.76643	1.33446
	College	0.565798	12.7339	9.68519	22.3583	4.96984	9.86146	9.59607
	University	0.183066	8.21059	5.64464	16.3398	3.00918	5.45205	7.72452
	Graduate and Higher Level	0.0188469	0.477974	0.46098	1.28493	0.145789	0.252552	0.784746
2018	No Schooling	6.48886	0.363078	0.698682	0.178979	0.880369	0.475437	2.29244
	Primary School	38.1509	6.89086	9.51969	3.4247	17.2692	7.16113	16.9015
	Junior Secondary School	48.4657	41.4431	49.6571	26.5176	58.7771	49.5313	43.3666
	Senior Secondary School	5.23545	17.6303	15.9274	17.6719	11.0227	18.884	12.7667
	Medium Vocational Education	0.817858	10.3845	7.47128	9.5579	2.92454	6.75723	5.23457
	High Vocational Education	0.118466	1.6101	1.49403	2.46763	0.59481	1.52656	1.19635
	College	0.523095	12.7368	9.20306	22.1078	4.97292	9.88788	9.4
	University	0.184504	8.42304	5.58873	16.7259	3.36348	5.56424	8.00929
	Graduate and Higher Level	0.0152042	0.518278	0.440078	1.34756	0.194827	0.212265	0.781782
2019	No Schooling	6.80978	0.548102	0.605656	0.295893	0.939633	0.338491	2.29703
	Primary School	37.7245	7.43676	9.5521	4.39215	16.8373	7.06392	16.4029
	Junior Secondary School	48.467	40.9459	49.5415	26.6634	58.5467	49.5524	43.1421
	Senior Secondary School	5.2261	18.4145	15.7139	17.2651	10.9135	18.3485	12.7527
	Medium Vocational Education	0.840407	9.93062	7.38506	9.77489	2.88238	6.96947	5.22816
	High Vocational Education	0.107773	2.06959	1.38979	2.0161	0.575043	1.50272	1.13154
	College	0.614426	12.5497	9.39424	20.6881	5.39033	10.071	9.71528
	University	0.201651	7.56777	5.90375	17.3261	3.71575	5.94595	8.47167
	Graduate and Higher Level	0.00842078	0.537032	0.514057	1.57826	0.199307	0.207528	0.858704
2020	No Schooling	7.4	0.4	0.8	0.2	1	0.2	2.2
	Primary School	38.8	7.4	11	4	17.9	7.4	15.7
	Junior Secondary School	45.9	40.4	48.8	26.3	55.2	47.4	40.6
	Senior Secondary School	6.8	25.1	22.1	24.7	14.9	26.1	18.7
	College	0.8	15.7	10.7	24.1	6.6	12.1	12
	University	0.2	10	6	19.2	4.2	6.5	9.7
	Graduate and Higher Level	0	0.9	0.6	1.5	0.2	0.2	1.1
2021	No Schooling	7.70189	0.264909	0.941263	0.413652	0.990402	0.246808	2.39946
	Primary School	39.6367	7.47662	11.1848	4.3234	17.0176	7.29426	16.3115
	Junior Secondary School	45.4328	42.1538	49.839	25.7244	57.7576	49.123	41.7067
	Senior Secondary School	6.20971	25.266	20.9078	24.2525	13.399	24.3399	17.4573
	College	0.724265	14.6645	10.33	23.9166	6.57852	12.2269	11.2731
	University	0.273148	9.2225	6.20459	19.641	4.04972	6.47411	9.76777
	Graduate and Higher Level	0.021499	0.951751	0.592621	1.72857	0.207091	0.294985	1.08416
2022	No Schooling	7.595	0.465	1.011	0.383	1.178	0.289	2.342
	Primary School	38.561	7.66	11.333	4.545	17.326	7.207	15.847
	Junior Secondary School	45.736	38.273	49.172	24.43	55.162	47.893	40.967
	Senior Secondary School	6.839	24.886	21.217	23.945	14.533	24.811	17.806
	College	0.923	16.453	10.473	22.924	6.907	12.825	11.506
	University	0.32	11.223	6.1	21.473	4.65	6.569	10.258
	Graduate and Higher Level	0.026	1.04	0.694	2.3	0.243	0.404	1.274

## Sheet: GDP
	primary sector of industry	secondary sector of industry	tertiary sector of industry
2008	34000	146183	120487	-1.65291	-1.51134	-1.43168
2009	35477	156958	142918	-1.55895	-1.40269	-1.29825
2010	40497	186481	171005	-1.23961	-1.10501	-1.13116
2011	47712	220592	203260	-0.780633	-0.761065	-0.939287
2012	52377	235319	231626	-0.483873	-0.612571	-0.770545
2013	56957	249684	262204	-0.192521	-0.467728	-0.588644
2014	58332	271392	306739	-0.105052	-0.248844	-0.323716
2015	60863	274278	341567	0.0559549	-0.219744	-0.116533
2016	63671	296236	384221	0.234583	0.00166102	0.137205
2017	65468	334623	427032	0.348897	0.388721	0.391877
2018	64745	364835	489701	0.302904	0.693352	0.764679
2019	70467	386165	534233	0.666904	0.908425	1.02959
2020	77754	384255	553977	1.13046	0.889166	1.14704
2021	83086	450904	609680	1.46965	1.56119	1.4784
2022	88345	483164	638698	1.80419	1.88648	1.65102
	15719.8	99175.8	168103
	59983.4	296071	361157

## Sheet: （R&D）
	primary sector of industry	secondary sector of industry	tertiary sector of industry
2008	10.28	3073.13	1532.61	-1.45951	-1.50844	-1.22207
2009	13.45	3775.7	2012.96	-1.36657	-1.36151	-1.06358
2010	18.61	4628.31	2416.08	-1.21529	-1.1832	-0.930566
2011	24.07	5993.81	2669.12	-1.05522	-0.897628	-0.847074
2012	31.89	7200.65	3065.87	-0.825949	-0.645238	-0.716164
2013	40.72	8318.4	3487.48	-0.56707	-0.411477	-0.577053
2014	48.33	9254.26	3713.04	-0.34396	-0.215758	-0.502628
2015	62.01	10013.9	4093.94	0.0571116	-0.0568847	-0.376949
2016	75.67	10944.7	4656.42	0.457596	0.137761	-0.191354
2017	82.49	12013	5510.68	0.657546	0.361179	0.0905136
2018	88.1	12954.8	6635	0.82202	0.558155	0.46149
2019	94.82	13971.1	8077.68	1.01904	0.770692	0.93751
2020	97.43	15271.3	9024.38	1.09556	1.04261	1.24988
2021	103.26	17514.2	10338.8	1.26648	1.51168	1.68358
2022	109.8	19361.8	11311.3	1.45822	1.89806	2.00447
	34.1087	4781.63	3030.71
	60.062	10285.9	5236.36

## Sheet: FDI
	primary sector of industry	secondary sector of industry	tertiary sector of industry
2008	32464	149953	141901	-1.55371	-1.56992	-1.42173
2009	33584	160169	160769	-1.48586	-1.46122	-1.29739
2010	38431	191627	189196	-1.19224	-1.12649	-1.11006
2011	44781	227035	223891	-0.807579	-0.74974	-0.881423
2012	49085	244639	241281	-0.546855	-0.562427	-0.766824
2013	53028	261952	262204	-0.307999	-0.378211	-0.628943
2014	55626	277283	306739	-0.150619	-0.215083	-0.33546
2015	57775	281339	335533	-0.0204387	-0.171926	-0.145709
2016	60139	295428	384221	0.122766	-0.0220142	0.175142
2017	62100	331580	423149	0.241558	0.362656	0.431675
2018	64745	364835	468079	0.401784	0.716501	0.72776
2019	70474	379860	509942	0.748831	0.876372	1.00363
2020	78031	381986	495002	1.20661	0.898994	0.905181
2021	83216	447138	604588	1.52071	1.59223	1.62735
2022	88207	467630	618163	1.82305	1.81028	1.7168
	16507.9	93981.8	151747
	58112.4	297497	357644
